# Supplementary material for: Better sturdy or slender? Eurasian otter skull plasticity in response to feeding ecology
Source: PLoS One. 2022 Sep 29;17(9):e0274893. doi: 10.1371/journal.pone.0274893 (PMC9521905; doi:10.1371/journal.pone.0274893)
Supplement: S1 File — (XLSX) [file pone.0274893.s001.xlsx]

## Sheet: S1 file_landmarks_data
LM3=30
0.79032522 -9.2510614 34.051109
0.95283973 -8.4887028 35.368713
-0.78368598 -7.3103895 35.216301
-0.016345248 -5.8595138 36.326904
-1.7199267 -5.856101 35.546741
-2.1719794 -0.87953681 34.909744
1.2729051 1.5876966 37.011135
4.1366405 -0.77769721 34.018406
2.1603703 -6.0734186 35.841293
2.6204109 -7.3292837 34.747967
3.6721098 -5.8404346 34.843899
0.74222624 -9.2053118 33.636833
1.5281297 -9.066473 33.857418
1.6040407 -8.2499208 33.27039
1.7321843 -7.165678 33.490799
2.0498905 -6.232264 33.814922
1.7019736 -5.3877845 33.792622
1.7188598 -5.2698336 33.9781
1.4945025 -2.8730745 33.321754
3.8666992 -3.1856246 33.921177
2.0382359 2.0855732 33.996101
-0.19149056 2.0986769 34.308559
-2.0565109 -3.0853872 34.754059
0.021196045 -2.9162552 33.532719
-0.21846239 -5.2737188 34.190052
-0.031628907 -5.3756495 33.996952
-0.44191825 -6.2380023 34.170246
-0.25695357 -7.1085129 33.979156
-0.10947055 -8.3946009 33.752121
-0.048910722 -9.148016 34.047108
ID=num\10.pp
LM3=30
1.8367177 -10.2525 38.311604
1.7117367 -9.0330973 36.951134
3.5007925 -8.0537987 37.388927
2.8890169 -6.5308633 36.398918
4.6628532 -6.4498081 37.184849
5.5873547 -1.4676268 38.784336
1.8130563 1.560454 36.352779
-1.3568013 -1.1395704 39.895599
0.4986158 -6.4273615 36.777779
0.066530071 -7.9396772 37.69384
-0.99364096 -6.3395529 37.950829
1.8644934 -10.357023 38.93877
1.1024768 -9.9843473 38.694946
1.0947645 -9.28901 39.243649
0.98283607 -7.8929782 39.262383
0.70427459 -6.8809514 39.576172
1.2088726 -6.0700259 39.311691
1.058791 -5.9538097 39.098785
1.4430646 -3.4058578 40.339394
-1.2691764 -3.4876106 39.766102
1.0722197 1.8317293 39.729683
3.274133 1.9032872 39.506073
5.3783383 -3.7887626 38.595512
3.0318673 -3.463362 40.099541
3.0424368 -6.0182219 38.968746
2.8931012 -6.1248579 39.052273
3.2428384 -6.8975053 38.647808
2.9580054 -7.9067211 38.830105
2.9213052 -9.2688379 38.832916
2.7730479 -9.9988947 38.41666
ID=num\11.pp
LM3=30
-5.7306595 -8.6958866 34.198124
-5.8455729 -7.6312304 32.610466
-3.9537675 -6.3618526 33.085762
-4.5919847 -4.7171512 32.041794
-2.8197052 -4.760181 33.193203
-2.1268733 0.95028561 34.857113
-5.9366231 3.7658701 32.234997
-9.4944916 1.1640538 35.02829
-7.2632937 -4.7886992 32.184978
-7.6666698 -6.4201741 33.38353
-8.8936901 -4.7825656 33.445637
-5.8809466 -8.4574299 34.698532
-6.5802803 -8.5395937 34.530235
-6.7559009 -7.6546907 34.887035
-6.8327527 -6.1290116 34.706768
-6.9134197 -5.2093105 35.008575
-6.7026114 -4.4260221 34.845993
-6.773561 -4.2827425 34.594013
-6.6017327 -1.4577518 35.916622
-9.1573229 -1.6001569 34.966045
-6.9559507 3.8571341 35.659225
-4.4649234 3.877512 35.563622
-2.4078093 -1.5635277 34.80788
-4.9499645 -1.4461104 35.889179
-4.8263922 -4.1759872 34.678864
-4.8777237 -4.3771191 34.772522
-4.6627226 -5.2518005 34.56916
-4.9178891 -6.1610718 34.650036
-4.9211607 -7.6352167 34.86689
-4.822505 -8.5231829 34.341629
ID=num\12.pp
LM3=30
1.5787948 8.7714739 -32.6003
2.2286735 7.2294765 -31.258854
3.831145 6.3476014 -32.731503
3.8796144 4.8102818 -31.223219
5.1835799 4.9319263 -32.788132
5.3450832 -0.53996646 -34.731949
3.2294543 -2.9505811 -29.946218
-34.1688
1.439775 4.7777452 -30.19408
0.33795461 6.2451978 -30.896511
-0.64878243 4.6721673 -30.332594
1.4308678 8.4693613 -33.127773
0.74419636 8.4663267 -32.474785
0.56859845 7.724792 -33.087364
0.58698833 6.0525355 -32.666649
0.52258426 5.0331268 -32.628792
0.87777853 4.1906362 -32.894558
0.76015961 4.0206504 -32.675598
0.6170522 1.2219334 -33.755211
-1.5006373 1.7167091 -31.69026
0.7623359 -4.0125093 -32.961632
3.0590773 -3.8698318 -33.948021
5.3450503 1.8856542 -34.528194
2.0324671 1.4008261 -34.471348
2.5052738 4.1512733 -33.534119
2.3945341 4.3258615 -33.63789
2.6202495 5.1284251 -33.480915
2.5617166 6.1432705 -33.539898
2.0838628 7.6862216 -33.664867
2.3225043 8.4001369 -33.278893
ID=num\13.pp
LM3=30
-0.1669686 -7.0069838 35.723831
-0.37561214 -6.048245 34.606224
1.1706655 -4.9674759 34.720482
0.66481835 -3.6300435 33.899323
2.3658671 -3.5785656 34.715805
2.9404924 1.3005284 35.713642
-0.12939133 3.5018094 33.021584
-3.2796676 1.5995604 35.807987
-1.2111053 -3.5799363 34.027
-1.8263249 -4.9650354 34.982094
-2.8945658 -3.5648749 34.906376
-0.19396187 -6.9280601 36.179066
-1.0328574 -7.0089898 36.031246
-1.1371131 -6.0324216 36.338829
-1.1114107 -4.9840341 36.340599
-1.3716817 -3.9730108 36.464226
-0.98817414 -3.2266536 36.271923
-1.0465115 -3.056612 36.111698
-0.75347763 -0.76977956 36.843529
-3.1851017 -0.85178167 36.028004
-1.1700296 4.3601675 36.055634
1.0799316 4.3611264 35.926186
2.7630622 -0.87997627 35.751476
0.54038507 -0.69558275 36.806713
0.55122036 -3.0983076 36.119293
0.49805433 -3.2802529 36.160416
0.65102404 -4.034152 36.049019
0.61821657 -4.9977431 36.132462
0.71316779 -6.0923071 36.166962
0.37415108 -7.1590395 36.037586
ID=num\14.pp
LM3=30
0.81380427 -11.081358 33.756664
0.78031921 -9.9550695 32.49596
2.1725657 -9.1681252 33.132252
1.6715583 -7.5032625 32.056911
3.0707293 -7.3722906 33.167778
3.9095006 -2.1604795 34.755325
0.50005853 0.06419158 32.224228
-2.8513725 -2.4063914 34.840412
-0.36196974 -7.5619636 32.026405
-0.97666776 -9.0437851 33.039047
-2.1733322 -7.6553993 33.20755
0.77580786 -11.016788 34.217823
-0.006717721 -11.114381 33.809467
-0.14803919 -10.182759 34.555676
-0.38194475 -9.135788 34.473049
-0.81388158 -8.2208643 34.546711
-0.12386727 -7.3155885 34.483009
-0.21357399 -7.2290277 34.393581
-0.048606947 -4.7359395 35.638386
-2.816618 -5.0607238 34.593864
-0.41366965 0.44682258 35.482517
1.7010185 0.46875346 35.430779
3.8519447 -4.7654772 34.505463
1.2345961 -4.7394629 35.632271
1.5048224 -7.1572571 34.397251
1.4350336 -7.377203 34.562656
2.0926061 -8.1146631 34.449501
1.7223303 -9.005641 34.413921
1.6389793 -10.105798 34.364944
1.5776027 -10.87419 33.982822
ID=num\15.pp
LM3=30
-0.12723742 -2.6141109 32.748707
-0.15594766 -1.4194494 31.313499
1.2528921 -0.47709695 31.774611
0.84254932 0.81296962 30.723761
2.3870606 0.99362057 31.667707
2.977524 5.8295956 32.515484
-0.11099227 8.1039524 29.822067
-3.2743218 5.9163604 32.494492
-1.058705 0.87305129 30.626684
-1.5376166 -0.40536118 31.619633
-2.7262926 1.0203812 31.536621
-0.22756198 -2.3639455 33.083668
-0.90614897 -2.3623168 32.742188
-1.0901808 -1.4077524 33.092201
-1.1306775 -0.25259158 32.974941
-1.1456409 0.70174384 32.981007
-0.93610334 1.4436229 32.884502
-0.98586571 1.5444871 32.738136
-0.78574455 3.8851571 33.526619
-3.1866682 3.6150846 32.539459
-1.0825088 8.8395176 32.869396
0.95146275 8.8601179 32.878006
2.881911 3.5781803 32.649742
0.43000621 4.0126319 33.516926
0.66820467 1.5757884 32.809242
0.5893209 1.4180652 32.934124
1.0407856 0.63307601 32.827721
0.73601514 -0.28865197 32.982685
0.70163214 -1.4847432 33.24324
0.37308019 -2.5297451 32.970825
ID=num\16.pp
LM3=30
-1.5605624 -10.001736 30.498131
-1.6021668 -8.8007994 32.017097
-3.3157375 -7.8108926 31.45211
-2.8473091 -6.2254887 32.663628
-4.4956293 -6.2603178 31.381512
-5.27982 -0.68325907 30.623566
-2.041815 1.4651631 33.578125
1.2507908 -0.56732678 30.530851
-0.60005641 -6.1675382 32.693932
0.037331462 -7.5709257 31.655659
1.085224 -6.0066676 31.651388
-1.4909687 -10.042458 30.089979
-0.66632456 -9.832098 30.399446
-0.5843659 -8.5781231 30.068356
-0.64800292 -7.561492 30.293945
-0.60836506 -6.5637665 30.475739
-0.84857613 -5.6866827 30.246862
-0.83310026 -5.5526481 30.490831
-1.1114867 -2.893209 29.729721
1.4617335 -3.1342754 30.800312
-0.83384025 2.1427495 30.577591
-3.3556263 2.0466084 30.474516
-4.9807563 -3.4080789 30.501505
-2.4122229 -2.9959877 29.698902
-2.5881553 -5.6179409 30.417627
-2.4626846 -5.7858009 30.195816
-2.7916908 -6.6475458 30.204248
-2.5173233 -7.6098156 30.24441
-2.4186399 -8.7123775 30.042686
-2.3970463 -9.8174524 30.277285
ID=num\18.pp
LM3=30
1.0331898 -13.159509 36.380753
1.0910779 -11.704046 35.290657
2.76741 -10.802301 35.987598
2.0522056 -8.9233017 35.177044
4.1100264 -9.2040234 36.514847
4.5903459 -3.8006527 38.904373
0.63268316 -0.68177629 36.028011
-3.3596144 -4.2376318 38.752495
-0.23779747 -8.9994421 34.9203
-0.84272492 -10.893879 35.538906
-2.1943026 -9.5189419 36.288387
1.2361661 -13.161591 37.179638
0.47416237 -13.451601 36.584984
-0.033765581 -12.296319 37.503719
-0.055061471 -11.150782 37.749477
-0.20719007 -10.133837 37.799438
0.015764935 -9.208025 38.097363
-0.12569796 -8.9927835 37.732883
-0.022573339 -6.6102762 39.269688
-2.9457169 -6.6842289 38.147636
-0.88230824 -0.68504167 39.720203
1.787927 -0.7493856 39.891174
4.3644519 -6.3372755 38.383244
1.4146099 -6.5779495 39.288937
1.9165003 -8.9516315 37.952404
1.8408843 -9.1291447 38.075001
2.0813401 -9.9858665 37.948204
2.0889015 -11.068488 37.701977
2.2459722 -12.218212 37.454304
1.9647708 -13.138318 36.8699
ID=num\19.pp
LM3=30
1.0325071 -7.1796937 34.395302
0.90477049 -6.1386075 33.012043
2.807395 -5.0075641 33.547474
2.2337203 -3.3963277 32.634167
3.8221679 -3.4266839 33.523571
4.730216 1.7513543 35.498051
0.95076168 4.5154786 33.057861
-2.3170831 1.5656966 36.097713
-0.36670843 -3.440167 32.88665
-0.61986887 -5.0327616 33.601223
-1.6516594 -3.4519455 33.980904
1.0050621 -7.0053673 34.822292
0.21135186 -7.2345757 34.732662
0.088201292 -6.3149829 35.212189
-0.19928433 -5.1105976 35.033596
-0.098085605 -4.1108875 35.321037
0.3406691 -3.2599699 35.490929
0.34001455 -3.0308788 35.150394
0.51202059 -0.70220798 36.71579
-2.0573285 -0.91273594 35.874405
0.027608518 4.5394535 36.463512
2.3267229 4.5347834 36.277416
4.3575535 -0.85834587 35.275822
1.9528993 -0.73415852 36.623138
2.0533459 -3.1080058 35.14782
1.9455773 -3.2405908 35.32724
2.4174736 -4.1301937 34.990936
2.047853 -5.1989241 35.180054
2.0557442 -6.370976 35.030376
1.9288545 -7.2271867 34.525848
ID=num\20.pp
LM3=30
1.3422275 -5.5221176 35.831757
1.2024721 -4.6380887 34.616917
2.5874753 -3.3871813 34.721256
1.9975557 -1.9052167 33.878086
4.0298777 -1.8059274 34.788174
4.703229 3.3718746 36.206425
1.0147412 6.0931711 33.815628
-2.1068091 3.5348692 37.138927
-0.023856377 -1.9141413 34.153919
-0.27031922 -3.263905 35.09832
-1.6530272 -1.7579294 35.604019
1.3489842 -5.2263484 36.137714
0.56337911 -5.414537 36.054882
0.36535671 -4.7096968 36.398819
0.36442277 -3.4207675 36.444542
0.33256894 -2.3920617 36.615582
0.48958758 -1.6036166 36.655838
0.3386752 -1.4120717 36.412193
0.67864323 0.90749443 37.419453
-1.9068179 0.97642875 36.825676
0.20347124 6.3800702 37.197403
2.4995906 6.3868904 36.882057
4.3093057 1.0804478 35.935509
2.0590656 1.0095673 37.235924
2.1674974 -1.4415516 36.190147
2.1646893 -1.6317836 36.425419
2.6285517 -2.5387249 36.260986
2.2760289 -3.3777843 36.209564
2.2628052 -4.6215487 36.245514
2.0463729 -5.5403876 35.9119
ID=num\21.pp
LM3=30
-0.40257815 8.6294727 -37.595036
-0.42522386 7.3719339 -36.265213
1.2118342 6.3511152 -36.775166
0.70822722 4.7821636 -35.906361
2.3803082 5.2545218 -37.981022
3.1279533 -0.25265148 -39.183186
-40.2395
-43.679
-1.6059887 4.736567 -36.018715
-2.0455904 6.2156916 -37.19701
-3.3726032 4.7497311 -37.124046
-0.35792348 8.5632105 -38.010139
-1.2987683 8.4597168 -37.574863
-1.142702 7.9474072 -38.225506
-1.36134 6.2506876 -38.310211
-1.5716436 5.4050651 -38.430893
-1.173103 4.5814214 -38.617306
-1.2096049 4.2993965 -38.480633
-1.1086777 1.9301257 -39.960358
-3.6662471 2.1227655 -38.950684
-44.9463
0.68986005 -3.4684961 -39.897469
2.9245217 2.1050639 -38.866516
0.36149436 1.9493778 -39.94994
0.54612315 4.4777694 -38.527664
0.38245812 4.5939226 -38.538086
0.83064425 5.3528724 -38.208237
0.68477571 6.3105426 -38.272758
0.40253389 7.9117351 -38.096703
0.48685783 8.4173613 -37.678635
ID=num\22.pp
LM3=30
-2.0787771 -9.338275 36.561619
-2.4436269 -8.3996601 35.033154
-0.80553615 -6.6716509 35.174358
-1.5566356 -5.3051 33.994522
0.42060199 -4.9501371 34.799088
1.2333568 0.89183384 36.098553
-3.6783254 3.501821 33.983402
-6.4285507 0.19474624 38.156982
-4.2726331 -5.5468659 34.604778
-4.3308067 -6.9573822 35.741402
-5.6423206 -5.3542676 36.157192
-1.879458 -9.2816896 37.116776
-2.8746662 -9.3372288 37.083771
-3.0885525 -8.3245525 37.596134
-3.3329139 -6.8893228 37.239426
-3.4377818 -5.7933049 37.438744
-3.2461987 -4.9173603 37.221291
-3.3732228 -4.8613162 36.936916
-3.1928089 -2.0139301 38.185417
-6.2395935 -2.3650515 37.77021
-3.9538012 3.9299936 37.672314
-1.4853075 3.8795824 37.000256
0.97960937 -1.8808465 36.142109
-1.5530152 -1.9237186 37.74197
-1.2893184 -4.722703 36.627644
-1.5176044 -4.8753943 36.779675
-1.0839328 -5.8110194 36.513142
-1.3071674 -6.7121544 36.710419
-1.021859 -8.204484 37.132679
-1.1696153 -9.3425541 36.707996
ID=num\23.pp
LM3=30
2.8856633 -10.080278 30.057722
2.7144234 -8.6934958 29.237478
4.0967712 -7.790741 29.698866
3.6806018 -6.4298024 29.382015
5.1695805 -6.5174665 30.031673
6.0568023 -2.6565697 32.433552
2.7912657 -0.0089688171 30.770727
0.084717438 -2.7623854 33.23127
1.7607495 -6.5043201 29.577059
1.508095 -7.9480529 30.005573
0.46683955 -6.6215096 30.624592
2.9981401 -10.185003 30.540686
2.2555251 -10.326587 30.362089
2.0223393 -9.4075327 30.976685
2.209996 -8.2212076 31.13838
2.1795862 -7.2803631 31.491392
2.314285 -6.6835899 31.686636
2.2888246 -6.5548506 31.540186
2.5813785 -4.7556276 33.033421
0.29328254 -4.8304458 32.465157
2.2526197 -0.17166509 33.848351
4.0345931 -0.047981828 33.617512
5.7440448 -4.6329904 31.82925
3.7432067 -4.7127862 32.927074
3.7704864 -6.5309286 31.433342
3.7997012 -6.7208705 31.540821
4.0524793 -7.2908664 31.089304
3.8034227 -8.0364904 30.861488
3.7800999 -9.5051279 30.737995
3.7359319 -10.224035 30.201294
ID=num\24.pp
LM3=30
-2.7178681 -7.6735177 38.092773
-3.0760767 -6.8474083 36.774887
-1.1006818 -5.3021884 36.976139
-1.9365171 -3.9904187 35.80933
0.0085309613 -3.7660804 36.440182
0.86503315 1.9128283 37.987228
-3.5182972 4.8868895 36.156864
-6.0118132 1.8953518 39.84156
-4.4794312 -4.1043639 36.587044
-4.5397687 -5.4148564 37.765617
-5.8785367 -3.9193931 38.191471
-2.3668072 -7.7093415 38.761841
-3.2883778 -7.9932785 38.857716
-3.331038 -6.6876221 39.254654
-3.520165 -5.3411603 39.136791
-3.5921636 -4.3320904 39.329361
-3.2475541 -3.4470689 39.040665
-3.3895452 -3.3308787 38.857601
-2.8739097 -0.79341877 39.910725
-5.8405972 -0.81103414 39.686913
-3.7602224 5.07236 39.708656
-1.2653595 5.0939465 39.009052
0.62317872 -0.71550852 37.862522
-1.5074576 -0.59183961 39.607029
-1.5920609 -3.2716787 38.319157
-1.6832767 -3.4562867 38.53194
-1.2933923 -4.3537269 38.554131
-1.3779957 -5.2313652 38.402866
-1.4711176 -6.7005129 38.628124
-1.7368218 -7.7320724 38.241085
ID=num\25.pp
LM3=30
-6.1553044 -4.8933678 35.25861
-6.4428396 -3.9660337 33.958267
-4.888391 -2.7012737 34.215954
-5.6451936 -1.373029 33.225365
-3.9239793 -1.1371261 33.824108
-3.1693251 3.9723687 35.07687
-7.0643206 6.177125 33.056126
-9.4592562 3.6278932 36.30986
-7.6850286 -1.3976411 33.694706
-8.0033426 -2.814573 34.784672
-9.1527538 -1.3771544 34.908817
-6.1262279 -4.7143741 35.610378
-6.8169451 -4.8666883 35.679962
-6.9841113 -3.972249 35.991013
-7.2189856 -2.7401881 35.813831
-7.1338077 -1.7272187 35.986645
-7.0161071 -1.0272906 35.911617
-7.0954509 -0.90114653 35.745163
-6.7421737 1.685739 36.781773
-9.4561872 1.2912092 36.155994
-7.4976482 6.442914 36.171921
-5.4887886 6.7192497 35.850872
-3.2320347 1.4925749 35.038738
-5.4635983 1.7413033 36.536358
-5.4070501 -0.77134734 35.423626
-5.451437 -0.94124883 35.599018
-5.1689644 -1.6976628 35.321526
-5.2002835 -2.709013 35.433006
-5.2273197 -4.0239277 35.64941
-5.3797784 -4.8021078 35.379089
ID=num\26.pp
LM3=30
0.78787094 -6.711832 31.951336
0.7166357 -5.3656063 30.948483
2.1225543 -4.4513521 31.317745
1.776415 -2.9396017 30.688549
3.4604781 -3.1086936 31.639723
4.1366634 1.8046169 33.693333
0.74672222 4.2921896 31.604856
-2.3346241 1.7128589 34.139034
-0.34597045 -2.9148777 30.873686
-0.80690926 -4.4727845 31.795015
-1.9849769 -3.0943727 31.934227
0.8515141 -6.6500702 32.354446
0.16502315 -6.8152957 32.22998
-0.22944526 -5.9307246 32.752815
-0.17273939 -4.8490376 32.879745
-0.16864048 -3.8369725 33.065044
0.055795033 -2.9923697 33.240898
-0.0061828056 -2.8396792 33.132542
0.22939223 -0.69857991 34.481159
-2.3645113 -0.58247143 33.567001
0.008537733 4.4306345 34.824352
2.0470419 4.4382515 34.645897
3.9153848 -0.57116705 33.228085
1.653143 -0.5648191 34.451397
1.6705467 -2.8472533 33.076252
1.6180201 -3.017103 33.146671
1.8177851 -3.7068508 32.785358
1.7831964 -4.7881069 32.690483
1.7301775 -5.937407 32.736019
1.5171192 -6.7643261 32.147961
ID=num\27.pp
LM3=30
-1.2660823 -7.512435 36.36882
-1.2987864 -5.9051061 35.245983
0.45509088 -4.9182053 36.047077
-0.069088198 -3.1929212 35.110687
1.7026439 -3.3560526 35.949646
2.5869074 1.6929603 38.338047
-1.1695249 4.477807 35.627953
-4.721045 1.7943897 38.771584
-2.5652573 -3.1392872 35.326431
-2.8111472 -4.9513121 36.068104
-4.1718597 -3.295655 36.320747
-1.1753209 -7.540154 36.925797
-1.9527109 -7.4445271 36.786045
-2.2031252 -6.5676498 37.302914
-2.0985711 -5.1232224 37.440067
-2.3491628 -4.2745895 37.783161
-1.9449308 -3.3457818 37.780331
-2.0643895 -3.196763 37.627922
-1.6932088 -0.8378827 38.959938
-4.2181158 -0.76361585 38.238697
-1.7547415 4.7769718 39.526714
0.25755253 4.7842574 39.322487
2.2472427 -0.8774091 37.855148
-0.36195436 -0.72552878 38.928566
-0.14436901 -3.2008903 37.623203
-0.25380188 -3.3337519 37.713009
0.033587087 -4.1917424 37.398312
-0.19031806 -5.2193918 37.203045
-0.16688734 -6.6294522 37.119225
-0.48722008 -7.5490265 36.631817
ID=num\28.pp
LM3=30
0.44910523 5.5845418 -32.737816
0.39432907 4.4367313 -31.719917
1.9152672 3.6455989 -32.256195
1.3182746 2.3171999 -31.598064
2.8448009 2.360342 -32.30719
3.313828 -1.8349916 -34.364857
0.28868002 -4.2848873 -32.116722
-38.9178
-0.63408965 2.2989328 -31.639877
-1.1559653 3.6460004 -32.298069
-2.1063392 2.4313171 -32.435375
0.44548038 5.5043349 -33.138222
-0.29208267 5.5012498 -33.029907
-0.35470745 4.8938169 -33.502098
-0.49069998 3.6719563 -33.444908
-0.59743661 2.9385817 -33.743004
-0.39925897 2.3102012 -33.904167
-0.33931234 2.0472333 -33.56781
-0.22798133 0.053999353 -34.956268
-2.5000286 0.21176513 -34.032406
-40.0547
1.39556 -4.3296642 -34.890411
3.1335418 0.17505714 -34.042248
0.90264177 0.051433351 -34.902359
1.160848 2.1633062 -33.737095
1.1136315 2.3468697 -33.793724
1.3820593 2.9094608 -33.401047
1.2466681 3.6813107 -33.459126
1.1522386 4.8370552 -33.405399
1.1661772 5.5241742 -33.032909
ID=num\29.pp
LM3=30
-0.75188392 7.2972798 -35.706764
-0.11866659 5.8684545 -34.718819
0.85831195 5.1602592 -36.20414
0.69254631 3.593365 -35.313789
1.6869899 3.866055 -36.884731
1.1072217 -0.52762353 -39.043606
-38.9513
-40.9403
-0.94949108 3.6548133 -34.303013
-1.9843513 5.0433931 -34.645325
-2.933243 3.5955822 -34.25914
-1.0207307 7.2230687 -36.086174
-1.4377649 7.3513961 -35.512558
-2.0098169 6.4941092 -35.989346
-2.127919 5.2719979 -36.163464
-2.2260699 4.3528714 -36.246807
-2.0115328 3.6181369 -36.411766
-2.085717 3.474328 -36.309677
-2.2078526 1.7143557 -37.358677
-4.0719719 1.3174069 -35.452671
-43.7789
-43.1996
1.4416735 1.4736226 -38.586422
-1.3005461 1.6571366 -37.965744
-0.45586979 3.5045099 -37.215084
-0.69425523 3.6834126 -37.329464
-0.1973529 4.4137053 -37.112579
-0.30900189 5.1509724 -36.991489
-0.36179176 6.5795603 -36.850739
-0.17793643 7.3607969 -36.247612
ID=num\30.pp
LM3=30
0.65265793 6.8544593 -35.458767
0.70170444 5.5639615 -34.389034
2.0567369 4.7883286 -35.159264
1.5517635 3.4678333 -34.16188
3.0300119 3.4882882 -35.00563
3.4800961 -0.87759149 -36.78838
0.44890025 -3.4012172 -34.417572
-40.1334
-0.40226263 3.4493873 -34.042118
-0.82458466 4.7573934 -34.87101
-1.9074886 3.5531561 -34.852852
0.65349686 6.8920879 -35.984978
-0.088153154 6.6789427 -35.750477
-0.16762637 6.1212373 -36.154636
-0.36357841 4.8264103 -36.080421
-0.45817122 4.1078291 -36.140007
-0.18884952 3.3444903 -36.376526
-0.1913861 3.1292112 -36.204563
-0.049241256 1.2430123 -37.296909
-2.2682576 1.404376 -36.401398
-41.3725
1.1151221 -3.4307129 -37.399868
3.3053916 1.2801783 -36.417332
1.02456 1.1088212 -37.371532
1.3724079 3.1894579 -36.281517
1.3148193 3.347872 -36.332249
1.473104 4.077189 -36.176193
1.5088428 4.9172058 -36.122589
1.3739462 6.113749 -36.199589
1.3283114 6.6620092 -35.87328
ID=num\31.pp
LM3=30
1.8634821 6.1425734 -36.243862
2.4257331 4.9529576 -35.179932
3.5268631 4.3064208 -36.355686
3.6678853 2.878798 -35.348923
4.5368195 3.0755472 -36.847172
4.661871 -1.3414512 -38.486774
3.123528 -3.7827749 -35.110901
-38.1156
1.802523 2.746263 -34.503345
1.020795 4.1183496 -35.136299
0.143279 2.8034215 -34.728809
1.6818438 6.2278676 -36.781662
1.0975716 6.005301 -36.269096
0.99236882 5.2225418 -36.638168
0.87405974 4.2031722 -36.444801
0.84760809 3.3539968 -36.280151
1.1318512 2.6967003 -36.697605
1.2416056 2.4747441 -36.523979
0.96172333 0.44422716 -37.513081
-0.73449332 0.45037854 -35.73933
0.98128802 -4.1808319 -37.419849
2.5020673 -4.1262364 -38.276009
4.5270886 0.81685382 -38.286938
2.102689 0.42833593 -38.106964
2.4712346 2.6199536 -37.255436
2.3346283 2.7721093 -37.267517
2.6454775 3.3709133 -37.120872
2.4792862 4.2867503 -37.106369
2.2289364 5.3533783 -37.22776
2.2802079 6.0702977 -36.895142
ID=num\32.pp
LM3=30
3.9871423 -9.2660303 33.11525
4.0664287 -8.1895056 34.317478
2.6988161 -7.299758 33.662987
3.0720754 -5.9666824 34.628807
1.5665729 -5.9193821 33.606369
1.1478014 -1.3792139 32.643471
4.152411 0.66319853 35.236576
7.1762829 -1.4262773 32.814236
4.9755073 -5.9988885 34.760857
5.3461204 -7.3524284 33.843433
6.5604358 -6.0077333 33.808464
4.027276 -9.1208258 32.66671
4.5533729 -9.3722143 32.901035
4.8555665 -8.3489399 32.530678
4.9487996 -7.2543058 32.648876
5.0978165 -6.3851633 32.649929
4.7763538 -5.6314311 32.554485
4.7994518 -5.5071411 32.731522
4.7396035 -3.325567 31.935457
6.9345808 -3.5669844 32.915779
5.539609 0.99899429 32.714325
3.4079356 1.0806781 32.349674
1.3214973 -3.5186841 32.654377
3.5217917 -3.3578677 31.900787
3.2562723 -5.4853964 32.584259
3.3184519 -5.6100845 32.480927
2.9687376 -6.4309959 32.654068
3.1487877 -7.230937 32.61182
3.1505818 -8.2611456 32.503796
3.2765722 -9.0959797 32.782997
ID=num\33.pp
LM3=30
0.12130614 -5.6127815 32.625343
0.08311566 -4.7359481 31.599508
1.4316251 -3.6361032 32.12093
1.0393665 -2.4047339 31.313856
2.6052287 -2.3332746 32.311123
3.3134558 1.9218743 33.974911
0.24489674 4.4500031 31.771549
-2.7865622 1.9802624 34.105427
-0.80732369 -2.299341 31.461805
-1.175805 -3.6286542 32.197128
-2.0040359 -2.14815 32.46051
0.14390901 -5.4619908 32.977352
-0.51981676 -5.4935141 32.786854
-0.63824922 -4.7716794 33.154099
-0.71000773 -3.7549794 33.218174
-0.66422957 -2.9111173 33.454967
-0.53588045 -2.1157451 33.598743
-0.51382864 -1.9459838 33.392887
-0.21123897 -0.32371017 34.252731
-2.7544751 0.012006572 33.684795
-0.64903885 4.7103481 34.594227
1.1747007 4.6381087 34.554142
3.0559609 -0.10803545 33.652534
0.74695134 -0.1797546 34.426418
0.99884838 -2.0367699 33.397415
0.95358771 -2.2213113 33.547558
1.1933841 -2.9313688 33.188469
1.0589117 -3.7662888 33.194363
0.98203218 -4.7924929 33.117825
0.80582994 -5.5014882 32.739864
ID=num\34.pp
LM3=30
0.53243852 -8.2838116 32.785332
0.45123726 -7.1623769 31.661999
1.8659824 -6.203258 32.108704
1.5467503 -4.8675098 31.4422
2.9153316 -4.8248553 32.342735
3.7042334 -0.49413964 34.270168
0.61473018 2.3998947 31.919622
-2.3985181 -0.35552055 34.57169
-0.60966069 -4.816853 31.570993
-0.95977503 -6.2204413 32.296032
-2.0524893 -4.8235536 32.605335
0.58095717 -8.1392937 33.124176
-0.12123425 -8.4187431 32.944332
-0.23450054 -7.4058528 33.469452
-0.25197288 -6.169425 33.412823
-0.36387798 -5.4303341 33.538929
-0.18035516 -4.6734772 33.706135
-0.1612047 -4.5250096 33.580444
0.058767471 -2.5661008 34.730698
-2.3979001 -2.5615644 34.155094
-0.19882657 2.3723598 34.918758
1.6567357 2.3304117 34.836914
3.6294746 -2.5403342 33.897942
1.335561 -2.4023976 34.812588
1.3462394 -4.5693426 33.606709
1.3327361 -4.7287655 33.63644
1.6567255 -5.5076461 33.412338
1.447165 -6.3259544 33.353321
1.4242041 -7.4323654 33.283539
1.2652466 -8.1683636 32.888432
ID=num\35.pp
LM3=30
1.4177536 -7.1594596 30.449816
1.3067034 -5.8510685 29.292875
2.7323351 -4.8529339 29.896318
2.2974246 -3.4894848 29.124599
3.9132893 -3.4122932 30.068586
4.3171768 1.0869286 31.768133
1.2000948 3.69139 29.614084
-1.8523183 0.93155193 31.938871
0.21771832 -3.566 29.200224
-0.15111734 -4.9670987 29.976269
-1.2758093 -3.5460153 30.138611
1.2991326 -6.9895654 31.046085
0.71821064 -7.2164359 30.80513
0.50470328 -6.095665 31.19932
0.4453167 -5.0708175 31.189507
0.10368761 -4.227694 31.250408
0.63757628 -3.4302642 31.394533
0.52295399 -3.2552838 31.199291
0.67166942 -1.1246403 32.423393
-1.8018554 -1.0876362 31.566559
0.25968793 3.9284451 32.712887
2.3128946 3.8321564 32.59153
4.2205491 -1.002038 31.48033
1.8966841 -1.0142205 32.442341
2.0672836 -3.2393639 31.20788
2.0462434 -3.3642967 31.31805
2.3665431 -4.1504221 31.126307
2.3185933 -5.046205 31.324854
2.2843127 -6.0403571 31.161842
2.0937498 -7.2340331 30.762215
ID=num\36.pp
LM3=30
-0.43814832 -8.5979424 32.160187
-0.47352463 -7.7157969 31.016085
0.99352294 -6.5191593 31.192932
0.61271632 -5.2190237 30.687883
2.194082 -5.2271886 31.556643
2.8225455 -0.79709035 33.524807
-0.45350069 2.1773987 31.143707
-3.6606855 -0.72121221 33.817093
-1.5569367 -5.2406778 30.782026
-1.7987814 -6.5683508 31.495836
-3.0723238 -5.2085061 31.69636
-0.40200707 -8.6229925 32.697243
-1.0736034 -8.6539736 32.530582
-1.3139993 -7.8833828 32.947063
-1.3499656 -6.7240167 32.932308
-1.4224941 -5.7901587 33.009937
-1.1535362 -5.1162667 33.247852
-1.3377814 -5.006371 32.963837
-1.0603107 -2.8527246 34.161789
-3.4378474 -2.9534466 33.33955
-1.4214607 2.1744108 34.088158
0.86953312 2.0964766 33.950272
2.6116846 -2.8268321 33.150028
0.26719788 -2.7648401 34.080402
0.56688052 -4.9635468 32.911827
0.41827899 -5.0773172 33.075886
0.71928173 -5.7970958 32.800667
0.52855545 -6.6708751 32.883453
0.52977175 -7.9248457 32.855427
0.35883114 -8.5777063 32.436665
ID=num\37.pp
LM3=30
5.2055655 -17.261595 101.72073
5.6246214 -16.073248 102.8233
4.0101261 -15.144277 102.57151
4.8456182 -13.928518 103.33717
3.1074593 -13.746454 102.79558
2.4026577 -9.2817345 101.69162
6.1289291 -7.0350347 103.22363
8.4612808 -9.5460348 99.957794
6.7335701 -13.939762 102.82401
6.8443236 -15.306164 101.84924
8.0921421 -14.043265 101.46828
5.178607 -16.99613 101.28108
5.8306746 -17.024292 101.27751
5.989675 -16.247717 100.69494
6.0713391 -15.173074 100.89921
6.0332923 -14.280011 100.52575
5.9709883 -13.485378 100.66475
5.965941 -13.351902 100.77727
5.6843939 -11.605148 99.947556
8.4231014 -11.703887 100.24545
6.5587974 -6.8468432 100.22453
4.5017886 -6.6786747 100.60413
2.4159284 -11.395398 101.83224
4.5856853 -11.482502 100.15269
4.6097922 -13.207954 101.23221
4.5770693 -13.391575 101.0387
4.4100714 -14.286205 101.3334
4.4027205 -15.131358 101.30762
4.3832536 -16.340733 101.20911
4.4993095 -16.977856 101.61248
ID=num\4.pp
LM3=30
0.83101928 -9.680501 31.098635
0.76453441 -8.8005085 29.922792
2.1187541 -7.6541915 30.390768
1.8198949 -6.2975845 29.60445
3.2116537 -6.3229051 30.524183
3.8180475 -1.4406106 32.454876
0.63346827 1.02159 30.431177
-2.321213 -1.3832407 32.756931
-0.44775367 -6.3440237 29.737839
-0.7345683 -7.6900697 30.541008
-1.6749705 -6.3524551 30.723724
0.86910319 -9.4924593 31.486372
0.18435173 -9.5619011 31.359045
0.042712625 -8.8460121 31.788925
-0.040555276 -7.6669612 31.755014
-0.09226355 -6.8030248 31.802713
0.10735797 -6.0889649 31.965378
0.056961305 -6.0026884 31.814569
0.28457826 -3.8229175 33.057819
-1.9957153 -3.9938858 32.420528
-0.15676817 0.69028097 33.319798
1.6374086 0.7258572 33.197819
3.6248572 -3.9387076 32.111549
1.3736732 -3.8976605 32.941875
1.5674605 -5.9651666 31.782362
1.5168425 -6.1816077 31.972603
1.7295501 -6.8305016 31.689285
1.721403 -7.7238078 31.634396
1.6452384 -8.8175831 31.656015
1.5245535 -9.5520983 31.230385
ID=num\43.pp
LM3=30
0.56855202 -11.838608 35.897827
0.50055856 -10.791588 34.698368
2.106025 -9.7463942 35.314339
1.6853373 -8.0924492 34.556976
3.4147315 -8.2273121 35.635555
4.2240472 -3.1119237 38.09267
0.38005909 -0.21542738 35.771908
-2.9054441 -3.3522222 38.561836
-0.79543018 -8.0908842 34.759407
-1.0845107 -9.746913 35.581493
-2.3200355 -8.2367783 35.982803
0.6991176 -11.842843 36.392334
-0.023870451 -11.961183 36.179268
-0.17655946 -11.154888 36.774746
-0.25140831 -9.9045753 37.007805
-0.33108705 -8.9078932 37.114574
-0.11106285 -8.1970768 37.281269
-0.21871814 -8.0431757 37.118008
0.053073939 -5.711904 38.680843
-2.5139277 -5.8528924 37.849823
-0.46348029 -0.44606695 39.065872
1.4130844 -0.38388935 38.993156
3.7901564 -5.6745853 37.553513
1.3463044 -5.8215208 38.530178
1.6103131 -8.0339003 37.087959
1.5166876 -8.2615337 37.144161
1.6361513 -8.9043894 36.992676
1.6909125 -9.7988119 36.758965
1.63416 -11.114779 36.600357
1.359192 -11.942788 36.185719
ID=num\44.pp
LM3=30
-1.7062801 -3.881495 35.394718
-1.8267376 -3.0400229 34.183521
-0.40867704 -1.9542725 34.580013
-1.0316191 -0.66678095 33.721821
0.590051 -0.38789713 34.46384
1.1290591 4.4997206 35.729744
-2.0710671 6.6770415 33.732288
-4.6680636 4.3090167 36.581455
-2.8904438 -0.69701684 33.940144
-3.2544055 -1.9612391 34.998863
-4.2495399 -0.53667349 35.217918
-1.6471224 -3.7383687 35.737148
-2.3254082 -3.7875423 35.653236
-2.4197876 -3.0957584 36.079266
-2.5302393 -1.8628588 36.096619
-2.8773191 -0.91069651 36.044167
-2.3118844 -0.14647567 36.084587
-2.3536232 0.015357198 35.910824
-2.2184184 2.0652359 37.001968
-4.4314837 1.9233922 36.512424
-2.5480981 6.6908035 36.697647
-0.94583237 6.6730986 36.628887
0.96750975 2.0269608 35.699585
-0.90436614 2.1472125 36.810089
-0.97375792 -0.050913773 35.749161
-0.9914971 -0.21112968 35.927155
-0.54856348 -0.96970165 35.616821
-0.84200078 -1.790836 35.717175
-0.76254898 -3.0700939 35.775211
-0.99987411 -3.7935293 35.469643
ID=num\45.pp
LM3=30
2.1313295 7.3529534 -35.052868
2.5562503 6.3292665 -33.680973
4.0185781 5.3661857 -34.939972
3.9078832 3.9785626 -33.755447
5.1396255 4.022162 -35.118248
5.2417722 -1.1903228 -37.31657
2.6584017 -4.1595345 -34.080658
-38.3634
1.5372658 3.8753505 -33.103142
0.93434423 5.2520866 -33.959373
-0.14914285 3.7466347 -33.718781
1.9168237 7.3377051 -35.572269
1.364463 7.2248926 -35.151432
1.1897583 6.596487 -35.67115
1.1652458 5.2049994 -35.676331
1.0853451 4.2140961 -35.723396
1.3128023 3.4554858 -35.885204
1.3009175 3.2570786 -35.753452
1.3511375 0.98395509 -36.86338
-0.92820138 1.1736794 -35.560619
1.1255409 -4.1702137 -37.273365
2.6550698 -4.1022367 -37.625126
4.9280605 1.3501952 -37.034924
2.4659297 0.86348063 -37.330723
2.8177593 3.3464117 -36.126564
2.7972383 3.5472717 -36.391453
2.906297 4.2993569 -36.085117
2.8085122 5.1981211 -36.038616
2.8349392 6.5780272 -35.89286
2.786207 7.3590226 -35.458435
ID=num\47.pp
LM3=30
8.95441529999998 -1.5438408 -51.9981379999997
9.86780360000002 -0.200297070000001 -52.1045039999998
11.053406 -0.766643459999998 -53.5640139999997
12.311284 0.334714440000004 -53.2212299999997
12.415931 -0.644134460000001 -54.5291519999998
17.2994789999999 -2.1906717 -55.0072329999994
19.9183899999999 0.700765370000004 -52.1865839999993
17.2934089999999 -1.80038049999999 -49.0756069999993
12.407775 0.444526760000003 -51.0992009999997
11.075648 -0.539985779999997 -50.6244809999997
12.6048456107936 -0.477330423316097 -49.6313892502106
9.15447999999998 -1.8949131 -52.1176189999997
9.34478569999998 -1.6833302 -51.1976429999997
10.008842 -2.0210359 -51.2323229999997
11.178159 -1.787204 -51.2132229999997
12.211544 -1.9820447 -51.1276859999997
12.824153 -1.9291852 -51.3152239999997
12.897443 -1.677599 -51.3371959999997
15.205688 -2.5479019 -51.5061909999996
15.313974 -1.6121145 -49.3736189999995
20.1398539999999 -2.30493309999999 -51.2974469999992
20.0844119999999 -2.1518698 -53.5171389999993
15.037818 -1.9509101 -54.8564799999996
15.079875 -2.4262137 -52.5827939999996
12.843681 -1.8352057 -52.9458539999998
12.752016 -1.9162457 -52.8098829999998
12.287472 -1.7390561 -52.8949319999997
11.19485 -1.8180419 -52.9515529999998
9.90143299999999 -2.0754614 -52.8385119999997
9.07558059999998 -1.7478 -52.7137259999997
ID=num\48.pp
LM3=30
0.09540689 -11.224786 32.634785
0.0033866109 -10.063452 31.550541
1.568944 -8.9458952 32.154072
1.0695127 -7.3392935 31.391077
2.6862743 -7.4120345 32.449848
3.3782189 -2.4921863 34.855408
-0.0054345606 0.094629176 32.614525
-3.1209545 -2.6763103 35.203793
-1.1374493 -7.2417536 31.440594
-1.5541174 -8.9605246 32.210331
-2.484313 -7.3358145 32.565346
0.062079471 -11.20324 33.038643
-0.62097508 -11.284818 32.879601
-0.74462986 -10.444939 33.49073
-0.89601135 -9.0824537 33.613373
-1.0832499 -8.1491489 33.741249
-0.71604514 -7.4947262 33.999001
-0.70224494 -7.1747761 33.708561
-0.43656582 -4.9985571 35.325375
-2.7608473 -5.0829854 34.601387
-0.85639262 -0.11748067 35.897804
1.0088806 -0.075364269 35.762714
3.0060623 -4.9930325 34.339138
0.63423455 -4.9537759 35.243866
0.94635773 -7.2438865 33.744099
0.9139778 -7.4250822 33.864193
1.0253364 -8.1750937 33.777603
1.0299369 -9.0737467 33.477852
0.99670136 -10.441776 33.359974
0.8876633 -11.138909 32.837276
ID=num\49.pp
LM3=30
0.55656195 -14.475925 33.115261
0.51729524 -13.37484 32.047382
2.2574046 -12.544926 32.88015
1.7040788 -10.914232 32.088825
3.4432108 -11.179321 33.052067
4.4942069 -6.467021 36.096298
0.70618445 -3.3718078 34.058098
-2.8924127 -6.2723222 36.414299
-0.67298496 -10.948806 32.306221
-1.1270915 -12.484681 33.065388
-2.2734537 -11.188178 33.383614
0.53632534 -14.479905 33.588356
-0.13218954 -14.550132 33.415321
-0.33535752 -13.833419 34.040176
-0.24013047 -12.687314 34.285328
-0.31444892 -11.959851 34.672318
-0.16170122 -11.253508 34.818741
-0.20751204 -11.050297 34.621853
0.0082645696 -9.0137644 36.497578
-2.5394888 -9.049099 35.554043
-0.19890465 -4.0203748 37.626999
1.9267105 -4.0392499 37.390354
3.8844113 -8.9831238 35.250843
1.4544455 -9.1078777 36.379551
1.6262527 -11.088686 34.601135
1.5448083 -11.296366 34.726879
1.5987784 -11.936859 34.455719
1.4875116 -12.746655 34.089985
1.4965162 -13.881307 33.902016
1.2382261 -14.589363 33.346611
ID=num\50.pp
LM3=30
4.227221 -11.323872 31.713537
4.4756155 -9.913579 30.64538
5.6570859 -8.9783325 31.890448
5.5740318 -7.4326839 31.12521
6.7420592 -7.5236559 32.539997
6.7470021 -2.9276912 35.375828
4.1016841 0.11985179 32.373863
0.37336549 -2.8754323 33.709499
3.3688476 -7.3245893 30.612703
2.7963421 -8.9252119 31.158068
1.6598796 -7.3706656 31.25581
4.1282487 -11.195978 32.078773
3.4898338 -11.130691 31.713915
3.1289544 -10.432695 32.19416
3.1186934 -9.2193394 32.457264
2.918596 -8.2710371 32.664303
3.0560384 -7.6157594 33.102268
3.1320386 -7.3718567 32.881157
2.8677492 -5.2911124 34.527592
0.75878316 -5.1665645 33.031147
2.4066384 -0.16183476 35.203766
4.311141 -0.21552439 35.660801
6.5742216 -5.1224618 34.579525
4.0367999 -5.4381809 34.796974
4.699614 -7.4758997 33.445908
4.6558242 -7.6061201 33.510281
5.0396891 -8.2185478 33.212723
4.8858533 -9.2513447 32.952274
4.8729749 -10.45591 32.672497
4.9077997 -11.081014 32.116261
ID=num\54.pp
LM3=30
0.1948207 -9.9218397 33.241302
0.10675321 -8.9373379 31.902321
1.7975147 -7.7676115 32.649601
1.3693391 -6.2566962 31.688095
2.6889818 -6.2792592 32.636105
3.6430638 -1.1733161 35.040829
0.11683883 1.7120361 32.594181
-3.1044073 -1.3457407 35.421406
-1.1762391 -6.2495699 31.845198
-1.3820105 -7.8718367 32.668858
-2.6267405 -6.3536429 32.992455
0.26917231 -9.7289677 33.57827
-0.4915362 -9.8548717 33.393559
-0.69459206 -9.0335197 34.026623
-0.75069922 -7.7829614 34.023262
-0.70248675 -6.7442355 34.292591
-0.49486598 -6.0905843 34.376472
-0.59858215 -5.9892797 34.232155
-0.37452391 -3.8073192 35.671509
-2.9099295 -3.8231514 34.852417
-0.64266223 1.352159 36.047218
1.2982744 1.4068892 35.827892
3.363553 -3.6757154 34.558075
0.99316937 -3.7642007 35.568539
1.0458833 -5.9442887 34.243435
1.07609 -6.0931807 34.359463
1.2636744 -6.7344184 33.953873
1.1855241 -7.7778368 33.995937
1.1788319 -9.062211 33.870003
1.0094992 -9.7653971 33.346218
ID=num\62.pp
LM3=30
-0.0058897715 -4.7234063 25.047171
0.2786096 -3.2715094 23.839916
1.8578695 -2.404686 24.973166
1.6469135 -0.89032805 24.25275
2.9126425 -1.015747 25.509039
3.1920948 3.5533836 27.937252
0.51946312 6.7840867 25.211502
-3.1704361 3.8548558 26.85112
-0.71040004 -0.76269025 23.742928
-1.4405328 -2.2267714 24.416315
-2.4152484 -0.69221199 24.553328
-0.01180711 -4.7290859 25.535166
-0.75552636 -4.4842367 25.232824
-0.93428653 -3.7279167 25.808889
-0.93782687 -2.5538163 26.019073
-1.2014489 -1.6104573 26.019663
-0.74706101 -0.85655195 26.280619
-0.80072063 -0.65542489 26.08112
-0.64280707 1.4551644 27.586742
-2.8964152 1.524537 26.482164
-1.1500037 6.6086874 28.09446
1.0482799 6.5189786 28.466465
2.8300261 1.2929825 27.52223
0.46080637 1.3176258 27.695734
0.89789701 -0.82484239 26.464495
0.78090692 -0.98934448 26.548828
1.0536671 -1.6001732 26.275003
0.87680835 -2.6386938 26.158426
0.80736947 -4.00212 26.10388
0.72143561 -4.6188927 25.595024
ID=num\63.pp
LM3=30
-0.12401544 6.4562993 -34.385185
0.60526443 5.0463185 -33.215172
1.7023414 3.7916741 -34.546883
1.7594972 2.0372384 -33.648453
2.6483808 2.258235 -35.322044
2.2240582 -3.0869052 -37.576019
0.54312164 -6.1935039 -33.530972
-41.5558
-0.51259738 2.0103014 -32.527275
-1.4493544 3.6832244 -33.089077
-2.4771478 2.1418681 -32.64941
-0.24485247 6.3465095 -34.758389
-0.99320668 6.1228018 -34.129093
-1.2675896 5.382144 -34.572128
-1.3098283 3.80809 -34.559841
-1.4018401 2.7965107 -34.557053
-1.3813791 1.9691316 -35.022202
-1.3907001 1.8166821 -34.822796
-38.7418
-38.8041
-45.1224
-43.7328
2.3041923 -0.63063443 -37.301327
-38.2484
0.40630564 1.8400067 -35.817188
0.20842491 1.9545237 -35.80381
0.68087143 2.9084463 -35.689564
0.54220718 3.8321822 -35.498154
0.26067856 5.286684 -35.505096
0.53631812 6.2169404 -34.910866
ID=num\65.pp
LM3=30
0.6916889 -9.0589857 32.98988
0.5650658 -7.9856548 31.741282
2.2634373 -6.8817453 32.061214
1.7290127 -5.3887644 31.336163
3.3967559 -5.3500342 31.988785
4.3431845 -0.44924036 33.690636
0.49571961 2.5452826 31.645546
-2.3856094 -0.47166273 34.830025
-0.61376864 -5.3617606 31.653828
-1.0300686 -6.8604226 32.622921
-2.0053818 -5.300005 32.825405
0.83739746 -9.0707636 33.438488
-0.027164938 -8.9409056 33.222851
-0.12613739 -8.0573997 33.748466
-0.11003417 -6.843749 33.97625
-0.23746976 -6.0212374 33.888279
0.16320223 -5.1133008 34.020664
-0.027510993 -5.0310555 33.867218
0.51351446 -2.56583 35.104996
-2.2067244 -2.9059505 34.604733
-0.13056877 2.544651 34.971596
2.0664051 2.5810332 34.602974
4.0378637 -2.8503137 33.573784
1.7286402 -2.6183958 34.94751
1.7401659 -5.0177722 33.72139
1.6719443 -5.1789503 33.765305
2.1915748 -5.9896197 33.535774
1.7864258 -6.7927523 33.592743
1.7499886 -8.1364956 33.478287
1.4609623 -9.0877342 33.112103
ID=num\67.pp
LM3=30
-1.8337067 9.2537193 -36.792118
-2.2117727 8.0066242 -35.320438
-0.37415352 6.8033476 -35.178337
-1.0967287 5.212379 -34.66507
0.89188963 5.1716866 -35.091785
2.1756916 -0.24680148 -36.689934
-40.5385
-44.1158
-3.4303143 5.1052527 -35.563931
-3.7857623 6.6807113 -36.553902
-4.8139625 5.0285764 -37.116264
-1.4243518 9.3394098 -37.36636
-2.3450844 9.3733349 -37.369392
-2.2798665 8.1624966 -37.843563
-2.3432322 6.7916017 -37.944004
-2.398803 5.8358736 -38.009975
-2.1713941 5.0653119 -37.821259
-2.2627811 4.8491526 -37.594997
-1.6971034 2.1302717 -38.929291
-4.3830934 2.2719815 -38.917881
-44.2355
0.32483196 -3.2553422 -37.887177
1.8144915 2.3240051 -36.661282
-0.17214403 2.1656592 -38.351212
-0.53792953 4.9610271 -37.203949
-0.53805923 5.1977186 -37.25898
-0.45216286 5.6491838 -37.097164
-0.46513686 6.6957717 -36.982334
-0.45724005 8.1897192 -37.174564
-0.83566576 9.2895012 -36.84481
ID=num\68.pp
LM3=30
-1.5264833 -9.4405451 31.431101
-1.5835184 -8.5570488 32.80217
-2.9741073 -7.6440344 32.29147
-2.7177687 -6.4687471 33.675423
-4.0244327 -6.3335013 32.633202
-4.4330783 -1.5011754 32.079166
-1.5948159 0.23573306 35.4035
1.7729193 -1.5841315 32.523636
-0.57680809 -6.5617938 33.869183
-0.15085386 -7.6298118 32.604088
0.97529835 -6.4553475 33.131027
-1.4459966 -9.4049139 30.886341
-0.80223745 -9.301219 31.240223
-0.59315687 -8.5112228 31.026712
-0.49885863 -7.4664969 31.310518
-0.35978979 -6.5492673 31.401289
-0.63449365 -5.8306837 31.601664
-0.51570106 -5.8084693 31.783035
-0.68046743 -3.3972533 31.330315
1.5515532 -3.7873561 32.429199
-0.3154206 1.2472413 32.911011
-2.1995854 1.2172596 32.706287
-4.3352022 -3.6065197 31.901892
-1.9152311 -3.2697287 31.236977
-2.2017653 -5.6967921 31.672319
-2.1283541 -5.8292861 31.483166
-2.3637292 -6.4730115 31.500074
-2.3072171 -7.3886762 31.255821
-2.3239548 -8.5635967 30.942118
-2.1934893 -9.2671709 31.088696
ID=num\8.pp
LM3=30
-0.045486733 -7.1793623 32.809608
0.089173675 -5.6805387 31.748959
1.642303 -5.0995231 32.428555
1.1142745 -3.6166871 31.606441
2.665365 -3.6966031 32.524273
3.4281569 1.16614 34.279488
0.32559627 3.6593735 32.168728
-2.9247177 1.1798341 34.314503
-0.86331898 -3.4539087 31.612494
-1.3664097 -4.8846827 32.330711
-2.4878042 -3.5359213 32.516911
-0.066286385 -7.2154293 33.27927
-0.70737815 -7.0707555 33.050072
-0.78253067 -6.2502851 33.612095
-0.82712966 -5.0399079 33.69603
-0.93531507 -4.1893129 33.909508
-0.63545674 -3.5531976 34.090126
-0.63305378 -3.3425879 33.846611
-0.43032229 -1.0495615 35.101757
-2.9671574 -1.0971203 34.005283
-0.21183145 3.9909301 35.341999
1.8226018 3.874017 35.073425
3.1693857 -1.2450478 33.957222
0.82038665 -1.2237103 35.038063
0.95619076 -3.5743065 33.937565
0.80618733 -3.7202907 33.913158
1.1928283 -4.3544178 33.642433
0.90285063 -5.1482821 33.635944
0.85528427 -6.436491 33.565094
0.58300966 -7.1184049 33.154568
ID=num\9.pp
